# Supplementary material for: ﻿Fauna, distribution, and DNA barcoding data of caddisflies (Insecta, Trichoptera) in Croatia
Source: Zookeys. 2025 Dec 10;1263:179–288. doi: 10.3897/zookeys.1263.152515 (PMC12712641; doi:10.3897/zookeys.1263.152515)
Supplement: ﻿Supplementary material 1 — Localities for collected Trichoptera from Croatia in the last three decades. [file zookeys-1263-179_article-152515__-s001.xlsx]

## Sheet: Sheet1
locality	LAT	LONG
river Dunav, Zlatna Greda	45.7227	18.8977
river Bosut, Andrijaševci	45.228	18.7394
river Baranjska Karašica, Popovac	45.7917	18.6328
river Drava, Nemetin	45.5431	18.7793
river Drava, Terezino Polje	45.9413	17.476
stream Bedenić, Krndija Mt	45.4	17.968
Drava river, Kopački rit	45.5624	18.7475
lake Sakadaš, Kopački rit	45.6121	18.7996
Vemeljski Dunavac (Danubs backwater channel), Kopački rit	45.6906	18.7996
Čarna channes (channels), Kopački rit	45.7064	18.8692
spring, river Kutjevačka rijeka (Velika rijeka)	45.4745	17.8674
river Kutjevačka rijeka, upper part	45.4756	17.8665
river Veličanka, upstream from Velika, Papuk Mt	45.491	17.6488
Voćinska rijeka, Voćin	45.619	17.5456
river Rijeka, Bastaji	45.6366	17.3162
spring Škodinovac, Bastaji	45.6246	17.3171
spring Ružica, near Ružica grad (old fortress), Papuk Mt	45.5116	17.8592
stream Gospin potok, spring, Papuk Mt	45.4789	17.6595
spring Jankovac (stream), Papuk Mt	45.5184	17.6864
lake (reservoir) Jankovac, Papuk Mt	45.5208	17.6863
stream Djedovica	45.6048	17.5317
stream Dubočanka, Papuk Mt	45.487	17.679
stream Brzaja I, Papuk Mt	45.5532	17.5311
stream Brzaja II, Papuk Mt	45.5312	17.5237
stream Kovačica I, Papuk Mt	45.5225	17.6825
stream Kovačica II, Papuk Mt	45.524	17.685
stream, Rikino vrelo, Papuk Mt (Kutjevo)	45.482	17.859
spring, stream Šumetlica, Psunj Mt	45.4831	17.8592
stream Šumetlica, Psunj Mt	45.3756	17.3609
river Pakra, Kusonje	45.4572	17.226
stream Peratovica, Bilogora Mt	45.7634	17.3143
stream Ribnjačica, Ribnjačka, Bilogora Mt	45.875	17.084
stream Rašenički, Gornja Rašenica, Bilogora Mt	45.69	17.221
spring, Donja Rašenica, Grubišno Polje	45.6701	17.2198
stream Kikovac, Sibinj	45.208	17.909
stream Jelenska, Gornja Jelenska	45.5977	16.6964
river Toplica, Batinjani	45.6092	17.2793
river Mura, Goričan	46.4052	16.7037
river Mura, Martin na Muri	46.5281	16.3719
river Mura, Muščak, Domašinec	46.4594	16.6582
river Mura, Pri jaki glavi (ŠRD Šaran)	46.4659	16.6143
channel Rakovnica, Prelog (Čakovec)	46.3665	16.721
channel Trnava, Donji Hrašćan	46.4156	16.638
stream Glogovnica (upper part), Kalnik Mt	46.1297	16.5568
river Drava, drainage ditch, Donji Mihaljevec	46.3284	16.7161
lake (reservoir) Dubrava, river Drava, Donji Mihaljevec	46.328	16.7151
river Drava (3 km from HE Dubrava)	46.3047	16.7557
river Drava, Gornji Hraščan	46.3473	16.3336
stream Šumi, spring, Ivanščica Mt	46.1888	16.1578
river Bednja, Ivanečka Željeznica,	46.2188	16.2134
river Krapina, Krapina Selo	46.0723	16.2001
river Sutla, Zelenjak, Kumrovec	46.0593	15.7151
river Krapina, Zabok (Oroslavje)	46.0172	15.9314
Dubravica bog, Dubravica	45.9643	15.7543
river Sava, Orle (ferry)	45.6871	16.2471
river Odra, Čička Poljana	45.688	16.17
stream Rakova noga, Medvednica Mt	45.9341	15.982
Mrzljak (Mrzlak) spring (landing), Medvednica Mt	45.8998	15.9809
Medvednica Mt, upper part (Leustekov put)	45.898	15.953
stream Bliznec (middle part), Medvednica Mt	45.881	15.969
stream Bliznec (administr. building of the Nature Park), Medvednica Mt	45.8779	15.9763
stream Bliznec, pilana (sawmill), Medvednica Mt	45.876	15.977
stream Kraljevec, spring Kraljičin Zdenac, Medvednica Mt	45.879	15.94
stream Kraljevec, Medvednica Mt	45.866	15.948
stream Družinec, Medvednica Mt	45.843	15.896
stream Bistra (middle part), Medvednica Mt.	45.9365	15.9304
stream Bliznec, Faculty of Forestry, Zagreb	45.8269	16.0283
Park Maksimir, the first Maksimir lake, Zagreb	45.8208	16.0181
Zagreb, Kvaternikov square	45.8146	15.9964
Zagreb, Botanical garden, artificial lake	45.8052	15.9734
river Sava, Drenje Brdovečko	45.8623	15.689
stream Vrklište, spring, Samoborsko gorje Mt	45.7792	15.7163
stream Vrklište, Samoborsko gorje Mt	45.7791	15.7164
stream Jarek, Žumberak Mt	45.7618	15.3675
stream Slapnica, upper part, Žumberak Mt	45.7495	15.4874
river Kupčina, upper part (spring), Žumberak Mt	45.736	15.4148
river Kupčina, lower part, Svrževo, Žumberak Mt	45.6858	15.5063
river Odra, Selce	45.6411	16.2261
spring Križ (fountain), Petrinja	45.423	16.224
spring (fountain) Gora	45.4225	16.1896
stream (spring) Bijela stijena, Banovina	45.4232	16.2234
river Utinja (bridge), Banovina	45.4276	16.2286
stream, Gornja Bačuga	45.3741	16.2569
river Petrinjčica, bridge, Tješnjak	45.3812	16.2864
spring (fountain) Marića točak, Hrvatski Čuntić	45.3577	16.2848
river Petrinjčica, Hrvatski Čuntić	45.3566	16.2812
river Petrinjčica, Hrvatski Čuntić (DIC, bridge)	45.3526	16.2829
spring Pecki & water pump, Pecki	45.3873	16.2477
spring Pašina vrela, Mečenčani	45.2894	16.4234
river Sunja (bridge), Kukuruzari	45.267	16.4872
spring Varoški bunar, Hrvatska Kostajnica	45.2255	16.5567
spring Slabinja, (Šuplji kamen), Slabinja, Hrvatska Dubica	45.2188	16.6362
river Una, Hrvatska Dubica	45.1911	16.7869
stream between Gvozdansko and Rujevac	45.1363	16.2378
river Maja (bridge), Glina	45.3462	16.1092
Đon močvar bog, Blatuša	45.3179	15.9091
lake Crna Mlaka	45.6095	15.7242
stream Crkveni jarak, near lake Mikleuška, Moslavačka gora Mt	45.5891	16.7269
river Mrežnica, Belavići	45.4122	15.4785
river Dobra, mouth	45.5521	15.5199
river Dobra, Priselci	45.5582	15.4965
river Dobra, Novigrad na Dobri	45.4641	15.4306
river Dobra, Jarče Polje	45.4334	15.4003
river Dobra, Lešće	45.3734	15.3558
river Dobra, Trošmarija	45.327	15.276
river Dobra, upper part	45.4469	14.9582
river Dobra, spring	45.428	14.9568
river Kamačnik, spring	45.3467	15.0599
river Kamačnik, middle part	45.3607	15.0665
river Kamačnik, mouth	45.3674	15.0716
lake (reservoir) Sabljaci	45.2049	15.2254
Ogulin (highway exit)	45.23	15.2632
river Vitunjčica, spring	45.2912	15.1405
river Jasenčica, spring Vrelo, Bjelolasica Mt	45.2565	15.0069
Jasenak, Bjelolasica Mt	45.246	15.028
spring, river Zagorska Mrežnica	45.1957	15.2216
spring Rudnica, stream (Ožanići)	45.2146	15.3926
river Tounjčica, spring	45.2484	15.3232
river Slunjčica, spring	45.0796	15.5892
river Korana, Veljun	45.2527	15.5461
river Kupa, Kamanje	45.6484	15.4071
river Kupa, Jamnička Kiselica	45.5471	15.8589
river Kupa, Brest	45.4517	16.2523
river Kupa, Pribanjci	45.4613	15.2658
river Kupa, Čedanj	45.4768	14.9077
river Kupa, Brod na Kupi	45.4664	14.8605
river Kupa, first wooden bridge	45.4944	14.6934
river Kupa, bridge before Čabranka mouth	45.525	14.7002
river Kupa, spring	45.4909	14.6904
stream Križ, Lokve	45.376	14.712
Lazac, NP „Risnjak“	45.4526	14.6059
pit (jama) Bukovac vrata, Lokve	45.3431	14.7572
river Čabranka, spring	45.601	14.6408
river Čabranka, Mandli	45.561	14.6932
river Čabranka, mouth	45.5257	14.6995
Velika Belica, first bridge	45.4819	14.7788
Velika Belica, bridge at Kuželj	45.4755	14.8051
Mala Belica, Ševalj	45.4649	14.8059
Mala Belica, bridge at Grbajel	45.4663	14.8117
Kupica river, spring	45.4302	14.8533
Kupica river, first bridge	45.4391	14.852
river Kupica, mouth, Brod na Kupi	45.4641	14.8573
Iševnica, 2 km downstream of ZeleniVir	45.438	14.8853
spring Zeleni vir	45.4229	14.8957
stream Curak, Skrad	45.4253	14.8935
river Dretulja, Plaški	45.08	15.3428
river Dretulja, spring	45.0745	15.3434
Kamenski potok, bridge	45.555	14.688
Gerovčica spring	45.5289	14.6768
Gerovčica, bridge before mouth	45.5265	14.6901
river Korana, upper part, NP „Plitvice lakes“	44.9258	15.6192
tufa barrier Novakovića Brod, NP „Plitvice lakes“	44.8353	15.6106
lake Milanovac, NP „Plitvice lakes“	44.8958	15.6094
stream Plitvica, spring, NP „Plitvice lakes“	44.9013	15.5739
stream Plitvica, NP „Plitvice lakes“	44.9014	15.5738
Milka Trnina waterfall, NP „Plitvice lakes“	44.8944	15.6081
lake Gavanovac, NP „Plitvice lakes“	44.8984	15.6109
tufa barrier Kozjak/Milanovac, NP „Plitvice lakes“	44.8942	15.6089
lake Kozjak (boat dock), NP „Plitvice lakes“	44.8804	15.6171
lake Kozjak, south part, NP „Plitvice lakes“	44.8759	15.6191
lake Galovac, NP „Plitvice lakes“	44.8739	15.6069
lake Ciginovac, Plitvice lakes, NP „Plitvice lakes“	44.8726	15.5782
Labudovac, tuffa barrier, NP „Plitvice lakes“	44.8705	15.5986
lake Prošćansko jezero, NP „Plitvice lakes“	44.8534	15.5892
spring, stream Bijela rijeka, NP „Plitvice lakes“	44.8331	15.5567
stream Bijela rijeka, middle part, NP „Plitvice lakes“	44.84	15.5811
spring, stream Crna rijeka, NP „Plitvice lakes“	44.8309	15.6134
stream Crna rijeka, middle part, NP „Plitvice lakes“	44.8361	15.6083
stream Crna rijeka, lower part (bridge), NP “Plitvice lakes”	44.8394	15.6001
spring Napojište, NP „Plitvice lakes“	44.8267	15.6165
river Drakulić rijeka, spring, NP „Plitvica lakes“	44.7891	15.6514
spring Keljevac, Keljevo Brdo, Korenica	44.7189	15.7412
Jasikovac village	44.721	15.7376
Crkva Ružica spring	44.7259	15.7301
Vrelo Koreničko spring, NP „Plitvice lakes“	44.7687	15.672
Stipinovac spring, NP „Plitvice lakes“	44.7711	15.6681
Sušanj stream, spring, NP „Plitvice lakes“	44.8679	15.5649
spring, Kamensko (Bijeli Potoci), Lička Plješivica Mt	44.6383	15.8753
river Una, spring	44.3993	16.1038
river Una, Srb	44.4192	16.135
spring Majerovo vrilo, river Gacka, Otočac	44.8147	15.3588
spring Tonkovića vrilo, river Gacka, Otočac	44.787	15.368
river Gacka, Otočac	44.8617	15.2333
river Krka, tributary of the Una river, Begluci, Srb	44.4247	16.1425
river Lika, spring	44.4262	15.541
river Lika, Kosinj (bridge)	44.7354	15.2741
river Lika, Bilaj	44.5149	15.4233
Krasulja, Mirići, Krbavica	44.7149	15.6469
lake Ričice	44.3189	15.7809
spring (fountain) Štirovača (stream), Velebit Mt	44.6981	15.0499
pit Klementa V, Velebit Mt	44.6552	15.0994
Baške Oštarije, Velebit Mt	44.5316	15.1667
Jama Vjetrova pit, Crnopac, Velebit Mt	44.2534	15.8412
river Zrmanja, spring	44.2048	16.0844
river Zrmanja, Kaštel Žegarski	44.1624	15.8509
river Zrmanja, near the village Palanka	44.1468	16.0709
river Krupa, Monastery	44.1901	15.8894
spring Are, village Mlini, Istria	45.4526	13.9245
Bračani stream (tributary), Ugrini, Istria	45.4462	13.9239
spring, Marušići, Istria	45.4233	13.7295
stream, Marušići, Istria	45.4275	13.7427
Kompanj, spring (fountain), Istria	45.3911	14.0711
river Mirna, Kotli, Istria	45.3682	14.0176
river Mirna, Livade, Istria	45.3541	13.8311
lake Butoniga	45.3335	13.9239
spring Čerišnjevica, Pazin, Istria	45.2828	13.9137
river Raša, spring Grdak, Istria	45.0926	14.0183
river Raša, valley, Istria	45.0819	14.0302
spring Špilja, Rabac, Istria	45.0849	14.1391
spring, river Rječina	45.422	14.4213
river Rječina (bridge), 1.5 km from mouth, Rijeka	45.3335	14.4517
lake Vransko, island Cres	44.8547	14.3954
Beli, island Cres	45.1163	14.347
lake Ponikve, island Krk	45.0751	14.5678
stream Dubračina, Tribalj	45.181	14.6963
Novi Vinodolski, stream Ričina	45.1458	14.7693
river Suvaja, Brušane, Gospić	44.5048	15.236
stream Velika Paklenica, Borisov dom, NP „Paklenica“, Velebit Mt	44.3456	15.4826
stream Velika Paklenica, Anića kuk, NP „Paklenica“, Velebit Mt	44.3092	15.4793
river Butižnica, Golubić	44.1109	16.2274
river Krka, spring	44.0412	16.2346
river Krka, Pliskovo (Biskupija), Knin	44.0333	16.2333
river Krka, mouth Butižnica	44.0474	16.1694
river Krka, lake Brljan,	44.0087	16.037
river Krka, HE Miljacka	44.0012	16.0182
river Krka, Kistanje, Monastery	43.9581	15.9934
river Krka, Roški slap	43.9033	15.9754
river Krka, Visovac	43.8614	15.9742
river Krka, dock, on right river bank (near Visovac)	43.8057	15.9637
river Krka, Skradinski Buk	43.8029	15.9659
river Krka, bridge, Skradin	43.8186	15.9347
Velika Ćulumova pećina (cave), Kijevo	43.9891	16.3723
river Jadro, upper part (spring), Split	43.5417	16.5189
Vinalić, spring, (Cetina valley)	43.9363	16.4434
spring Nela, Civljane (Cetina valley)	43.9478	16.4014
spring Vukovića vrilo, (Cetina valley)	43.9652	16.4125
spring Glavaš, river Cetina	43.9764	16.4286
Preočki most (bridge), river Cetina	43.9664	16.4314
Crveni most (bridge), river Cetina	43.9597	16.4294
river Cetina, Totići	43.657	16.732
Vučemilovići, Ježevići (Cetina valley)	43.9178	16.4717
lake (reservoir) Peruča, river Cetina	43.8519	16.6233
Obrovac Sinjski, river Cetina	43.6669	16.6844
Trilj I, river Cetina	43.6136	16.7303
Trilj II, river Cetina	43.6058	16.7294
river Cetina, Čikotina lađa	43.533	16.7446
river Cetina, Radmanove Mlinice	43.4386	16.7515
river Cetina, Kaštil Slanica (2.5 km from Omiš)	43.4461	16.7227
spring, river Rumin (Cetina valley)	43.7802	16.6575
stream Vrba, Muć	43.7209	16.4018
river Ruda, spring	43.6686	6.7989
river Ruda, upper part, (Cetina valley)	43.6667	16.7833
channel Brkljača, Sinjsko polje valley (Cetina valley)	43.6566	16.732
spring, river Grab (Cetina valley)	43.6409	16.7702
Ružić, Veštići, Drniš	43.8274	16.2525
Zagvozd, Biokovo Mt	43.4138	17.0591
Vrutak spring, Gornja Podgora, Biokovo Mt	43.2388	17.0929
Lađena (lugarnica), Biokovo Mt	43.2995	17.074
Jama (pit) Mokre noge, Biokovo Mt	43.3289	17.0561
Jama (pit) pod Sv. Jurom, Biokovo Mt	43.3423	17.0531
Jama (pit) kraj Stare ledenice, Biokovo Mt	43.3324	17.0435
Jama (pit) Amfora, Biokovo Mt	43.3351	17.0738
Jama (pit) Nova velika, Biokovo Mt	43.3288	17.0503
river Vrljika, spring	43.4546	17.172
river Matica, middle part, bridge, Umčani	43.1755	17.3864
river Neretva, Opuzen	43.0221	17.5564
river Norin, Kula Norinska	43.0349	17.6078
river Mislina, Mlinište	42.9923	17.6136
lake Kuti, Badžula	42.9555	17.6119
stream, Trsteno	42.7133	17.9779
village Pridvorje, stream	42.5453	18.3471
village Lovorno, stream	42.544	18.362
river Ljuta, spring	42.5397	18.3798
river Ljuta, upper part	42.531	18.372
river Ljuta, middle part	42.5335	18.3778
village Palje Brdo, Konavle	42.5145	18.4156
spring, Vodovađa (Vataji), Konavle	42.5176	18.4221
spring Marijin izvor, Konavle	42.515	18.423
