# Supplementary material for: ﻿Fauna, distribution, and DNA barcoding data of caddisflies (Insecta, Trichoptera) in Croatia
Source: Zookeys. 2025 Dec 10;1263:179–288. doi: 10.3897/zookeys.1263.152515 (PMC12712641; doi:10.3897/zookeys.1263.152515)
Supplement: ﻿Supplementary material 2 — Data on localities, geocoordinates, and geographical regions for DNA barcoded specimens in BOLD database from Croatia [file zookeys-1263-179_article-152515__-s002.xlsx]

## Sheet: Sheet1
Family	Species	BOLD ID	Locality	Region
Ecnomidae	Ecnomus tenellus	CROAA085-18	lake Visovac, island Cres	MEDI.
	Ecnomus tenellus	CROAA107-18	river Dobra, Trošmarija	ALPI.
	Ecnomus tenellus	CROTR212-19	lake Kuti, Badžula	MEDI.
	Ecnomus tenellus	CROTR234-19	river Krka, Visovac	MEDI.
Hydropsychidae	Cheumatopsyche lepida	CROAA051-18	river Mirna, Livade, Istria	MEDI.
	Diplectrona atra	CROTR247-19	river Ljuta, upper part, Konavle	MEDI.
	Diplectrona atra	CROTR291-19	spring, Vodovađa (Vataji), Konavle	MEDI.
	Diplectrona atra	CROTR292-19	spring, Vodovađa (Vataji), Konavle	MEDI.
	Diplectrona atra	CROTR293-19	river Ljuta, spring, Konavle	MEDI.
	Diplectrona atra	CROTR294-19	river Ljuta, spring, Konavle	MEDI.
	Diplectrona atra	CROTR295-19	river Ljuta, Konavle	MEDI.
	Diplectrona atra	CROTR296-19	stream Gospin potok, spring, Papuk Mt	CONT.
	Diplectrona atra	CROTR297-19	stream Gospin potok, spring, Papuk Mt	CONT.
	Diplectrona atra	CROTR298-19	stream Gospin potok, spring, Papuk Mt	CONT.
	Diplectrona atra	CROTR299-19	stream Gospin potok, spring, Papuk Mt	CONT.
	Diplectrona atra	CROTR300-19	stream Gospin potok, sprin, Papuk Mt	CONT.
	Diplectrona atra	CROTR301-19	stream Gospin strem, spring, Papuk Mt	CONT.
	Diplectrona atra	CROTR302-19	stream Gospin strem, spring, Papuk Mt	CONT.
	Hydropsyche angustipennis	CROAA108-18	stream Dubračina, Tribalj	MEDI:
	Hydropsyche angustipennis	CROAA109-18	stream Dubračina, Tribalj	MEDI
	Hydropsyche angustipennis	CROAA119-18	river Baranjska Karašica, Popovac	CONT.
	Hydropsyche bulbifera	CROAA005-18	stream Bistra (middle part), Medvednica Mt	CONT.
	Hydropsyche bulbifera	CROTR039-19	river Gacka, Otočac	ALPI.
	Hydropsyche bulgaromanorum	CROAA055-18	river Dunav, Zlatna Greda	CONT.
	Hydropsyche bulgaromanorum	CROAA056-18	river Dunav, Zlatna Greda	CONT.
	Hydropsyche contubernalis	CROAA006-18	river Sava, Orle	CONT.
	Hydropsyche contubernalis	CROAA076-18	river Mura, Goričan	CONT.
	Hydropsyche contubernalis	CROTR219-19	river Sunja (bridge), Kukuruzari	CONT.
	Hydropsyche contubernalis	CROTR269-19	stream Bistra (middle part), Medvednica Mt	CONT.
	Hydropsyche contubernalis	CROTR397-22	stream Bliznec (middle part), Medvednica MT	CONT.
	Hydropsyche fulvipes	CROTR163-19	stream, Palje Brdo, Konavle	MEDI.
	Hydropsyche incognita	CROAA123-18	river Toplica, Batinjani	CONT.
	Hydropsyche incognita	CROTR036-19	river Voćinska	CONT.
	Hydropsyche incognita	CROTR119-19	river Dobra, Priselci	CONT.
	Hydropsyche instabilis	CROAA053-18	lake Crna Mlaka	CONT.
	Hydropsyche instabilis	CROTR091-19	spring, river Grab (Cetina valley)	MEDI.
	Hydropsyche instabilis	CROTR142-19	river Dobra, spring	ALPI.
	Hydropsyche instabilis	CROTR151-19	river Cetina, Čikotina lađa	MEDI.
	Hydropsyche instabilis	CROTR162-19	river Cetina, Čikotina lađa	MEDI.
	Hydropsyche instabilis	CROTR201-19	spring, river Rječina	MEDI.
	Hydropsyche instabilis	CROTR211-19	lake Crna Mlaka	CONT.
	Hydropsyche instabilis	CROTR238-19	stream Velika Paklenica, Anića kuk, Velebit Mt	MEDI.
	Hydropsyche instabilis	CROTR242-19	river Krka, lake Brljan	MEDI.
	Hydropsyche instabilis	CROTR270-19	stream Plitvica, NP „Plitvice lakes“	ALPI.
	Hydropsyche instabilis	CROTR271-19	lake Crna Mlaka	CONT.
	Hydropsyche instabilis	CROTR388-22	stream Bliznec (middle part), Medvednica Mt	CONT.
	Hydropsyche instabilis	CROTR389-22	stream Bliznec (middle part), Medvednica Mt	CONT.
	Hydropsyche modesta	CROAA046-18	river Sava, Drenje Brdovečko	CONT.
	Hydropsyche mostarensis	CROTR086-19	river Krka, HE Miljacka	MEDI.
	Hydropsyche pellucidula	CROAA052-18	river Vitunjčica, spring	ALPI.
	Hydropsyche pellucidula	CROAA063-18	river Mirna, Livade, Istria	MEDI.
	Hydropsyche pellucidula	CROTR155-19	lake Ponikve, island Krk	MEDI.
	Hydropsyche pellucidula	CROTR194-19	river Mirna, Livade, Istria	MEDI.
	Hydropsyche saxonica	CROAA070-18	stream Vrba, Muć	MEDI.
	Hydropsyche saxonica	CROTR149-19	stream Vrba, Muć	MEDI.
	Hydropsyche saxonica	CROTR202-19	Bračana stream (tributary), Ugrini, Istria	MEDI.
	Hydropsyche saxonica	CROTR229-19	Milka Trnina waterfall, NP „Plitvice lakes“	ALPI.
Philopotamidae	Philopotamus ludificatus	CROTR329-21	stream Križ, Lokve	ALPI.
	Philopotamus montanus	CROAA080-18	spring, river Kutjevačka rijeka	CONT.
	Philopotamus montanus	CROAA130-18	stream Šumi, spring, Ivanščica Mt	CONT.
	Philopotamus montanus	CROTR398-22	stream Kraljevec, Medvednica Mt	CONT.
	Philopotamus variegatus	CROAA121-18	spring, river Kutjevačka rijeka	CONT.
	Wormaldia copiosa	CROTR195-19	river Čabranka, spring	ALPI.
	Wormaldia copiosa	CROTR384-22	stream Bliznec (administr. building of the Nature Park), Medvednica Mt	CONT.
	Wormaldia copiosa	CROTR385-22	stream Bliznec (administr. building of the Nature Park), Medvednica Mt	CONT.
	Wormaldia pulla	CROAA045-18	stream Bliznec (administr. build. of the Nature Park), Medvednica Mt	CONT.
	Wormaldia subnigra	CROAA019-18	river Mrežnica, Belavići	CONT.
	Wormaldia subnigra	CROAA099-18	stream, Palje Brdo, Konavle	MEDI.
	Wormaldia subnigra	CROTR099-19	spring Čerišnjevica, Pazin, Istria	MEDI.
	Wormaldia subnigra	CROTR246-19	lake Milanovac, NP „Plitvice lakes“	ALPI.
	Wormaldia subterranea	CROAA044-18	stream Bliznec (administration building of the Nature Park), Medvednica Mt	CONT.
	Wormaldia subterranea	CROTR061-19	spring Škodinovac, Bastaji	CONT.
	Wormaldia subterranea	CROTR068-19	spring Napojište, NP „Plitvice lakes“	ALPI.
	Wormaldia subterranea	CROTR245-19	spring (stream) Bijela stijena, Banovina	CONT.
	Wormaldia subterranea	CROTR382-22	stream Bliznec (administr. building of the Nat. Park), Medvednica Mt	CONT.
	Wormaldia subterranea	CROTR383-22	stream Bliznec (administr. building of the Nat. Park), Medvednica Mt	CONT.
	Wormaldia subterranea	CROTR387-22	stream Bliznec (middle part), Medvednica Mt	CONT
	Wormaldia subterranea	CROTR390-22	stream Bliznec (middle part), Medvednica Mt	CONT
	Wormaldia subterranea	CROTR393-22	Medvednica Mt, upper part (Leustekov put)	CONT.
	Wormaldia subterranea	CROTR395-22	stream Bliznec (middle part), Medvednica Mt	CONT.
Polycentropodidae	Cyrnus crenaticornis	CROTR362-21	river Odra, Čička Poljana	CONT.
	Cyrnus trimaculatus	CROAA118-18	river Lika, Bilaj	ALPI.
	Cyrnus trimaculatus	CROAA129-18	river Lika, Bilaj	ALPI.
	Cyrnus trimaculatus	CROTR075-19	river Dobra, Lešće	ALPI.
	Cyrnus trimaculatus	CROTR160-19	river Krka, dock on right river bank	MEDI.
	Cyrnus trimaculatus	CROTR161-19	river Krka, dock on right river bank	MEDI.
	Cyrnus trimaculatus	CROTR217-19	spring Čerišnjevica, Pazin, Istria	MEDI
	Neureclipsis bimaculata	CROAA071-18	lake Crna Mlaka	CONT.
	Plectrocnemia brevis	CROTR140-19	river Dobra, spring	ALPI.
	Plectrocnemia brevis	CROTR392-22	Medvednica Mt, upper part (Leustekov put)	CONT.
	Plectrocnemia conspersa	CROTR008-19	river Jasenčica, spring Vrelo, Bjelolasica Mt	ALPI.
	Plectrocnemia conspersa	CROTR076-19	river Drakulić rijeka, spring	ALPI.
	Plectrocnemia conspersa	CROTR144-19	river Dobra, spring	ALPI.
	Plectrocnemia conspersa	CROTR192-19	stream Plitvica, spring	ALPI.
	Plectrocnemia conspersa	CROTR380-22	stream Kraljevec, Medvednica Mt	CONT.
	Polycentropus excisus	CROAA110-18	river Ljuta, spring, Konavle	MEDI.
	Polycentropus excisus	CROTR214-19	stream Gospin potok, spring, Papuk Mt	CONT.
	Polycentropus excisus	CROTR396-22	Medvednica Mt, upper part (Leustekov put)	CONT.
	Polycentropus flavomaculatus	CROTR190-19	river Dobra, Lešće	ALPI.
	Polycentropus flavomaculatus	CROTR272-19	river Zrmanja, spring	MEDI.
	Polycentropus flavomaculatus	CROTR273-19	stream Mlini, spring	MEDI.
	Polycentropus irroratus	CROAA010-18	river Mrežnica, Belavići	CONT.
	Polycentropus irroratus	CROAA088-18	river Butišnica, Golubić	MEDI.
	Polycentropus irroratus	CROTR046-19	spring Rudnica, stream (Ožanići)	ALPI.
	Polycentropus schmidi	CROAA017-18	stream between Gvozdansko and Rujevac	CONT.
Psychomyiidae	Lype reducta	CROAA014-18	river Krupa, Monastery	MEDI.
	Lype reducta	CROTR081-19	spring Čerišnjevica, Pazin, Istria	MEDI.
	Lype reducta	CROTR223-19	lake Milanovac, NP „Plitvice lakes“	ALPI.
	Psychomyia klapaleki	CROAA038-18	river Vitunjčica, spring	ALPI.
	Psychomyia klapaleki	CROAA112-18	river Gacka, Otočac	ALPI.
	Psychomyia pusilla	CROAA029-18	river Mura, Martin na Muri	CONT.
	Psychomyia pusilla	CROTR133-19	river Dobra, Priselci	CONT.
	Psychomyia pusilla	CROTR177-19	river Rijeka, Bastaji	CONT.
	Psychomyia pusilla	CROTR178-19	stream Dubračina, Tribalj	MEDI.
	Psychomyia pusilla	CROTR179-19	stream between Gvozdansko and Rujevac	CONT.
	Psychomyia pusilla	CROTR180-19	river Kupa, Brod na Kupi	ALPI.
	Psychomyia pusilla	CROTR228-19	lake Prošćansko jezero, NP „Plitvice lakes“	ALPI.
	Psychomyia pusilla	CROTR274-19	river Kupa, Pribanjci	CONT.
	Tinodes andrasi	CROTR352-21	river Ljuta, spring, Konavle	MEDI.
	Tinodes andrasi	CROTR353-21	river Ljuta, spring, Konavle	MEDI.
	Tinodes antonioi	NIP002-16	stream, Marušići, Istria	MEDI.
	Tinodes antonioi	NIP003-16	stream, Marušići, Istria	MEDI.
	Tinodes antonioi	NIP004-16	stream, Marušići, Istria	MEDI.
	Tinodes braueri	CROTR125-19	river Krka, Roški slap	MEDI.
	Tinodes braueri	CROTR354-21	river Ljuta, spring, Konavle	MEDI.
	Tinodes braueri	NIP005-16	river Krupa, Monastery	MEDI.
	Tinodes dives jekeeli	NIP007-16	river Una, spring	ALPI.
	Tinodes pallidulus	CROTR158-19	river Krka, HE Miljacka	MEDI.
	Tinodes pallidulus	CROTR203-19	Trsteno, stream	MEDI.
	Tinodes pallidulus	CROTR350-21	river Ljuta, spring, Konavle	MEDI.
	Tinodes pallidulus	NIP006-16	stream, Marušići, Istria	MEDI.
	Tinodes rostocki	CROTR148-19	spring Jankovac (stream), Papuk Mt	CONT.
	Tinodes unicolor	CROAA120-18	stream Šumi, spring, Ivanščica Mt	CONT.
	Tinodes unicolor	CROTR082-19	spring Špilja, Rabac, Istria	MEDI.
	Tinodes unicolor	CROTR089-19	spring Špilja, Rabac, Istria	MEDI
	Tinodes unicolor	CROTR204-19	stream Šumi, spring, Ivanščica Mt	CONT.
	Tinodes unicolor	CROTR205-19	stream Vrba, Muć	MEDI.
	Tinodes unicolor	CROTR206-19	spring Čerišnjevica, Pazin, Istria	MEDI.
	Tinodes unicolor	CROTR386-22	stream Družinec, Medvednica Mt	CONT.
	Tinodes waeneri	CROTR034-19	lake Visovac, island Cres	MEDI.
	Tinodes waeneri	CROTR159-19	river Krka, dock, on right river bank	MEDI.
	Tinodes waeneri	CROTR164-19	lake Gavanovac, NP „Plitvice lakes“	ALPI.
	Tinodes waeneri	CROTR176-19	river Krka, dock, on right river bank	MEDI.
	Tinodes waeneri	NIP001-16	stream, Marušići, Istria	MEDI.
Beraeidae	Beraea pullata	CROTR080-19	spring Napojište, NP „Plitvice lakes“	ALPI.
	Beraeamyia schmidi	CROAA117-18	lake Ciginovac, NP „Plitvice lakes“	ALPI.
	Ernodes articularis	CROAA074-18	river Vrljika, spring	MEDI.
	Ernodes articularis	CROAA105-18	stream Dubočanka, Papuk Mt	ALPI.
Brachycentridae	Brachycentrus montanus	CROAA057-18	river Čabranka, mouth	ALPI.
	Brachycentrus montanus	CROAA102-18	river Čabranka, Mandli	ALPI.
	Micrasema setiferum	CROAA039-18	river Kupa, Brod na Kupi	ALPI.
	Micrasema setiferum	CROAA061-18	river Čabranka, mouth	ALPI.
	Micrasema setiferum	CROAA086-18	river Korana, Veljun	CONT.
Glossostomatidae	Agapetus kampos	CROTR216-19	river Ljuta, spring, Konavle	MEDI.
	Agapetus kampos	CROTR225-19	river Ljuta, upper part, Konavle	MEDI.
	Agapetus kampos	CROTR230-19	river Ljuta, spring, Konavle	MEDI.
	Agapetus kampos	CROTR347-21	river Ljuta, spring, Konavle	MEDI.
	Agapetus kampos	CROTR348-21	river Ljuta, spring, Konavle	MEDI.
	Agapetus kampos	NIP011-17	river Ljuta, spring, Konavle	MEDI
	Agapetus laniger	NIPAG001-17	river Drava, Gornji Hraščan	CONT.
	Agapetus ochripes	CROTR010-19	stream Gospin potok, spring, Papuk Mt	CONT.
	Agapetus ochripes	CROTR199-19	river Lika, spring	ALPI.
	Glossosoma bifidum	NIPAG004-17	river Kupčina, upper part (spring), Žumberak Mt	CONT.
	Glossosoma conforme	CROTR014-19	stream Bliznec, (administr. building of the Nature Park) Medvednica Mt	CONT.
	Glossosoma conforme	CROTR210-19	stream Bliznec (administr. building of the Nature Park), Medvednica Mt	CONT.
	Glossosoma discophorum	CROAA004-18	river Tounjčica, spring	ALPI.
	Glossosoma discophorum	CROAA035-18	river Vitunjčica	ALPI.
	Glossosoma discophorum	CROAA036-18	river Slunjčica, spring	CONT.
	Glossosoma discophorum	CROAA037-18	river Una, spring	ALPI.
	Glossosoma discophorum	CROAA064-18	spring, river Rumin (Cetina valley)	MEDI.
	Glossosoma discophorum	CROTR057-19	stream Plitvica, spring, NP „Plitvice lakes“	ALPI.
	Glossosoma discophorum	CROTR063-19	spring, river Grab (Cetina valley)	MEDI.
	Glossosoma discophorum	CROTR090-19	spring, river Grab (Cetina valley)	MEDI.
	Synagapetus krawanyi	CROTR153-19	spring Škodinovac, Bastaji	CONT.
	Synagapetus krawanyi	CROTR213-19	stream Vrklišće, spring, Samoborsko gorje Mt	CONT.
	Synagapetus moselyi	NIPAG003-17	stream Crkveni potok, near lake Mikleuška, Moslavačka gora Mt	CONT.
Goeridae	Goera pilosa	CROAA073-18	river Kupa, Pribanjci	CONT.
	Goera pilosa	CROTR118-19	river Dobra, Priselci	CONT.
	Goera pilosa	CROTR220-19	river Sunja (bridge), Kukuruzari	CONT.
	Goera pilosa	CROTR243-19	river Petrinjčica, Hrvatski Čuntić (DIC, bridge)	CONT.
	Goera pilosa	CROTR286-19	spring Križ (fountain), Petrinja	CONT.
	Litax obscurus	CROTR330-21	stream Bedenić, Krndija Mt	CONT.
	Silo nigricornis	CROTR288-19	river Ljuta, spring, Konavle	MEDI.
	Silo nigricornis	CROTR355-21	river Ljuta, spring, Konavle	MEDI.
	Silo nigricornis	CROTR363-21	river Ljuta, upper part, Konavle	MEDI.
	Silo nigricornis	CROTR364-21	spring, Vodovađa (Vataji), Konavle	MEDI.
	Silo nigricornis	CROTR365-21	river Ljuta, upper part, Konavle	MEDI.
	Silo nigricornis	CROTR366-21	river Ljuta, upper part, Konavle	MEDI.
	Silo nigricornis	CROTR367-21	river Ljuta, upper part, Konavle	MEDI.
	Silo nigricornis	CROTR368-21	village Lovorno, stream, Konavle	MEDI.
	Silo nigricornis	CROTR369-21	village Lovorno, stream, Konavle	MEDI.
	Silo nigricornis	CROTR370-21	spring Marijin izvor, Konavle	MEDI.
	Silo nigricornis	CROTR371-21	river Ljuta, spring, Konavle	MEDI.
	Silo pallipes	CROAA132-18	spring Are, village Mlini, Istria	MEDI.
	Silo pallipes	CROTR065-19	river Slunjčica, spring	CONT.
	Silo pallipes	CROTR287-19	spring Are, village Mlini, Istria	MEDI.
	Silo pallipes	CROTR381-22	stream Kraljevec, Medvednica Mt	CONT.
	Silo piceus	CROAA049-18	river Kupa, Pribanjci	CONT.
	Silo piceus	CROTR100-19	river Cetina, Totići	MEDI.
	Silo piceus	CROTR101-19	river Cetina, Totići	MEDI.
	Silo piceus	CROTR181-19	Lazac, NP „Risnjak“	ALPI.
Hydroptilidae	Agraylea sexmaculata	CROTR093-19	river Cetina, Čikotina lađa	MEDI.
	Agraylea sexmaculata	CROTR249-19	river Sunja (bridge), Kukuruzari	CONT.
	Agraylea sexmaculata	CROTR253-19	river Sunja (bridge), Kukuruzari	CONT.
	Allotrichia pallicornis	CROAA100-18	river Čabranka, mouth	ALPI.
	Allotrichia pallicornis	CROTR092-19	river Cetina, Čikotina lađa	MEDI.
	Hydroptila forcipata	CROAA093-18	river Čabranka, mouth	ALPI.
	Hydroptila forcipata	CROTR095-19	river Cetina, Čikotina lađa	MEDI.
	Hydroptila forcipata	CROTR121-19	river Dobra, Priselci	CONT.
	Hydroptila forcipata	CROTR127-19	river Cetina, Radmanove Mlinice	MEDI.
	Hydroptila forcipata	CROTR131-19	river Krka, Roški slap	MEDI.
	Hydroptila lotensis	CROTR056-19	river Bednja, Ivanečka Željeznica	CONT.
	Hydroptila lotensis	CROTR152-19	river Bednja, Ivanečka Željeznica	CONT.
	Hydroptila lotensis	CROTR251-19	spring Pecki & water pump, Pecki	CONT.
	Hydroptila lotensis	CROTR255-19	river Petrinjčica, Hrvatski Čuntić (DIC, bridge)	CONT.
	Hydroptila martini	CROAA094-18	river Gacka, Otočac	ALPI.
	Hydroptila martini	CROTR087-19	spring Rudnica, stream, (Ožanići)	CONT.
	Hydroptila martini	CROTR088-19	spring Rudnica, stream (Ožanići)	CONT.
	Hydroptila martini	CROTR141-19	spring Rudnica, stream (Ožanići)	CONT.
	Hydroptila martini	CROTR170-19	village Pridvorje, stream, Konavle	MEDI.
	Hydroptila phaon	CROAA111-18	river Norin, Kula Norinska	MEDI.
	Hydroptila phaon	CROTR232-19	spring, Marušići, Istria	MEDI.
	Hydroptila phaon	CROTR268-19	river Vitunjčica, spring	ALPI.
	Hydroptila simulans	CROTR129-19	river Krka, Roški slap	MEDI.
	Hydroptila sparsa	CROAA124-18	river Neretva, Opuzen	MEDI.
	Hydroptila sparsa	CROTR156-19	river Krka, Roški slap	MEDI.
	Hydroptila sparsa	CROTR185-19	river Krka, Visovac	MEDI.
	Hydroptila sparsa	CROTR196-19	village Pridvorje, stream, Konavle	MEDI.
	Hydroptila tigurina	CROTR146-19	river Mrežnica, Belavići	CONT.
	Hydroptila tigurina	CROTR182-19	river Dobra, Priselci	CONT.
	Hydroptila tigurina	CROTR183-19	river Dobra, Priselci	CONT.
	Hydroptila tineoides	CROTR085-19	river Dobra, Jarče polje	CONT.
	Hydroptila tineoides	CROTR102-19	spring Rudnica, stream (Ožanići)	CONT.
	Hydroptila tineoides	CROTR139-19	spring Rudnica, stream (Ožanići)	CONT.
	Hydroptila tineoides	CROTR231-19	river Petrinjčica, Hrvatski Čuntić (DIC, bridge)	CONT.
	Hydroptila vectis	CROAA091-18	river Bednja, Ivanečka Željeznica	CONT.
	Hydroptila vectis	CROTR168-19	village Pridvorje, stream, Konavle	MEDI.
	Hydroptila vectis	CROTR175-19	spring Čerišnjevica, Pazin, Istria	MEDI.
	Hydroptila vectis	CROTR215-19	spring Čerišnjevica, Pazin, Istria	MEDI.
	Ithytrichia lamellaris	CROAA067-18	river Raša, valley, Istria	MEDI.
	Ithytrichia lamellaris	CROTR138-19	river Dobra, Jarče Polje	CONT.
	Ithytrichia lamellaris	CROTR143-19	river Dobra, Jarče Polje	CONT.
	Ithytrichia lamellaris	CROTR200-19	river Krapina, Krapina Selo	CONT.
	Orthotrichia angustella	CROAA068-18	river Kupa, Jamnička Kiselica	CONT.
	Orthotrichia costalis	CROTR184-19	river Krka, Visovac	MEDI.
	Orthotrichia costalis	CROTR224-19	river Krka, Roški slap	MEDI.
	Orthotrichia costalis	CROTR252-19	river Krka, Visovac	MEDI.
	Orthotrichia tragetti	CROAA069-18	lake Kuti, Badžula	MEDI
	Oxyethira falcata	CROTR166-19	village Pridvorje, stream, Konavle	MEDI.
	Oxyethira falcata	CROTR167-19	village Pridvorje, stream, Konavle	MEDI.
	Oxyethira falcata	CROTR169-19	village Pridvorje, stream, Konavle	MEDI.
	Oxyethira flavicoronis	CROAA050-18	river Sava, Drenje Brdovečko	CONT.
	Oxyethira flavicoronis	CROAA095-18	river Lika, Bilaj	ALPI.
	Oxyethira flavicoronis	CROTR062-19	river Lika, Bilaj	ALPI.
	Oxyethira flavcoironis	CROTR103-19	river Dobra, Trošmarija	ALPI.
Family Lepidostomatidae	Crunoecia kempnyi	CROTR074-19	spring Napojište, NP „Plitvice lakes“	ALPI.
	Lepidostoma basale	CROAA024-18	spring Pašina vrela, Mečenčani	CONT.
	Lepidostoma basale	CROAA025-18	spring Pašina vrela, Mečenčani	CONT.
	Lepidostoma basale	CROTR122-19	spring, river Grab (Cetina valley)	MEDI.
	Lepidostoma hirtum	CROAA126-18	river Kupa, Pribanjci	CONT.
	Lepidostoma hirtum	CROTR053-19	spring Rudnica, stream (Ožanići)	CONT.
	Lepidostoma hirtum	CROTR124-19	river Cetina, Radmanove Mlinice	MEDI.
	Lepidostoma hirtum	CROTR132-19	river Krka, Roški slap	MEDI.
	Lepidostoma hirtum	CROTR218-19	Labudovac, tuffa barier, NP „Plitvice lakes“	ALPI.
	Lepidostoma hirtum	CROTR235-19	river Krka, HE Miljacka	MEDI.
	Lepidostoma hirtum	CROTR244-19	river Cetina, Radmanove Mlinice	MEDI.
Leptoceridae	Adicella balcanica	GBMIN91695-17	river Krupa, Monastery	MEDI.
	Adicella balcanica	NIP010-16	river Krupa, Monastery	MEDI.
	Adicella cremisa	GBMH17848-19	river Zrmanja, near the village Palanka	MEDI.
	Adicella cremisa	GBMIN91696-17	river Krapina, Krapina Selo	CONT.
	Adicella cremisa	NIP008-16	river Krapina, Krapina Selo	CONT.
	Adicella cremisa	NIP009-16	river Zrmanja, near the village Palanka	MEDI.
	Adicella filicornis	CROTR349-21	river Ljuta, spring, Konavle	MEDI.
	Adicella filicornis	CROTR351-21	river Ljuta, spring, Konavle	MEDI.
	Athripsodes albifrons	CROAA011-18	river Una, Hrvatska Dubica	CONT.
	Athripsodes albifrons	CROTR123-19	river Krka, Roški slap	MEDI.
	Athripsodes aterrimus	CROAA054-18	river Mura, Goričan	CONT.
	Athripsodes aterrimus	CROTR037-19	channel Brkljača, Sinjsko polje valley, (Cetina valley)	MEDI.
	Athripsodes bilineatus	CROAA012-18	spring Pašina vrela, Mečenčani	CONT.
	Athripsodes cinereus	CROAA001-18	river Mrežnica, Belavići	CONT.
	Athripsodes cinereus	CROTR033-19	river Lika, Kosinj bridge	ALPI.
	Athripsodes cinereus	CROTR049-19	river Lika, Kosinj bridge	ALPI.
	Athripsodes cinereus	CROTR060-19	river Korana, Veljun	CONT.
	Athripsodes cinereus	CROTR114-19	river Mrežnica, Belavići	CONT.
	Athripsodes cinereus	CROTR120-19	river Mrežnica, Belavići	CONT.
	Athripsodes dalmatinus	CROAA066-18	channel Brkljača, Sinjsko polje-valley (Cetina valley)	MEDI.
	Ceraclea dissimilis	CROAA020-18	river Kupa, Jamnička Kiselica	CONT.
	Ceraclea dissimilis	CROTR237-19	river Petrinjčica, Hrvatski Čuntić (DIC)	CONT.
	Ceraclea dissimilis	CROTR254-19	river Krka, lake Brljan	MEDI.
	Ceraclea riparia	CROTR112-19	river Dobra, Novigrad na Dobri	CONT.
	Ceraclea riparia	CROTR128-19	river Dobra, Priselci	CONT.
	Leptocerus tineiformis	CROAA092-18	river Bednja, Ivanečka Željeznica	CONT.
	Mystacides azureus	CROAA048-18	river Korana, Veljun	CONT.
	Mystacides azureus	CROAA127-18	river Petrinjčica, Hrvatski Čuntić (DIC, bridge)	CONT.
	Mystacides azureus	CROTR126-19	river Cetina, Radmanove Mlinice	MEDI
	Mystacides azureus	CROTR191-19	Zagvozd, Biokovo Mt	MEDI
	Mystacides longicornis	CROAA015-18	river Drava, Gornji Hraščan	CONT.
	Mystacides niger	CROTR079-19	river Cetina, Čikotina lađa	MEDI.
	Mystacides niger	HMKKT861-11	river Krapina, Zabok (Oroslavje)	CONT.
	Oecetis furva	CROAA043-18	lake Crna Mlaka	CONT.
	Oecetis furva	CROTR030-19	river Mislina, Mlinište	MEDI.
	Oecetis lacustris	CROTR024-19	stream Peratovica, Bilogora Mt	CONT.
	Oecetis notata	CROTR072-19	spring Majerovo vrilo, river Gacka	ALPI.
	Oecetis notata	CROTR077-19	river Dobra, Lešće	ALPI
	Oecetis notata	CROTR130-19	river Krka, Roški slap	MEDI.
	Oecetis testacea	CROTR113-19	river Mrežnica, Belavići	CONT.
	Oecetis testacea	CROTR115-19	river Mrežnica, Belavići	CONT.
	Oecetis testacea	CROTR135-19	river Cetina, Radmanove Mlinice	MEDI.
	Oecetis testacea	CROTR165-19	spring Zeleni Vir	ALPI.
	Oecetis testacea	CROTR208-19	river Mrežnica, Belavići	CONT.
	Oecetis testacea	CROTR209-19	river Mrežnica, Belavići	CONT.
	Setodes punctatus	CROTR134-19	river Dobra, Priselci	CONT.
	Setodes viridis	CROTR117-19	river Dobra, Novigrad na Dobri	CONT.
	Setodes viridis	CROTR137-19	river Dobra, Jarče Polje	CONT.
	Triaenodes lefkas	CROTR015-19	river Mislina, Mlinište	MEDI.
	Triaenodes lefkas	NIPTR001-17	river Neretva, Opuzen	MEDI.
Limnephilidae	Allogamus auricollis braueri	CROAA040-18	river Una, spring	ALPI.
	Anabolia furcata	CROAA002-18	spring Jankovac (stream), Papuk Mt	CONT.
	Annitella apfelbecki	CROTR290-19	river Zrmanja, spring	MEDI.
	Chaetopteryx bucari	HGCAD042-10	spring Križ (fountain), Petrinja	CONT.
	Chaetopteryx bucari	HGCAD043-10	spring (fountain) Marića točak, Hrvatski Čuntić	CONT.
	Chaetopteryx bucari	HGCAD044-10	spring Varoški bunar, Hrvatska Kostajnica	CONT.
	Chaetopteryx bucari	HGCAD045-10	spring Slabinja (Šuplji kamen), Slabinja, Hrvatska Dubica	CONT.
	Chaetopteryx bucari	HGCAD046-10	spring Pecki & water pump, Pecki	CONT.
	Chaetopteryx bucari	HGCAD079-10	spring (fountain) Marića točak, Hrvatski Čuntić	CONT.
	Chaetopteryx bucari	HGCAD080-10	spring Križ (fountain), Petrinja	CONT.
	Chaetopteryx bucari	HGCAD081-10	spring Križ (fountain), Petrinja	CONT.
	Chaetopteryx bucari	HGCAD082-10	spring Križ (fountain), Petrinja	CONT.
	Chaetopteryx bucari	HGCAD083-10	spring Križ (fountain), Petrinja	CONT.
	Chaetopteryx bucari	HGCAD084-10	spring (fountain) Gora, Petrinja	CONT.
	Chaetopteryx bucari	HGCAD085-10	spring Pašina vrela, Mečenčani	CONT.
	Chaetopteryx bucari	HGCAD086-10	spring Pecki & water pump, Pecki	CONT.
	Chaetopteryx bucari	HGCAD087-10	spring Pecki & water pump, Pecki	CONT.
	Chaetopteryx fusca	CROAA081-18	spring Glavaš, river Cetina	MEDI.
	Chaetopteryx fusca	CROAA082-18	spring, river Zagorska Mrežnica	ALPI.
	Chaetopteryx gonospina	HGCAD052-10	spring Križ (fountain), Petrinja	CONT.
	Chaetopteryx gonospina	HGCAD053-10	spring Križ (fountain), Petrinja	CONT.
	Chaetopteryx major	CROAA103-18	spring, stream Šumetlica, Psunj Mt	CONT.
	Chaetopteryx major	CROTR399-22	stream Kraljevec, Medvednica Mt	CONT.
	Chaetopteryx marinkovicae	HGCAD022-10	Kompanj, spring (fountain), Istria	MEDI.
	Chaetopteryx marinkovicae	HGCAD023-10	Kompanj, spring (fountain), Istria	MEDI.
	Chaetopteryx marinkovicae	HGCAD024-10	Kompanj, spring (fountain), Istria	MEDI.
	Chaetopteryx marinkovicae	HGCAD025-10	Kompanj, spring (fountain), Istria	MEDI.
	Chaetopteryx marinkovicae	HGCAD026-10	Kompanj, spring (fountain), Istria	MEDI.
	Chaetopteryx rugulosa	CROAA003-18	spring Jankovac (stream), Papuk Mt	CONT.
	Chaetopteryx rugulosa	CROAA077-18	spring Škodinovac, Bastaji	CONT.
	Chaetopteryx rugulosa	CROAA122-18	stream Vrklište, spring, Samoborsko Mt	CONT.
	Chaetopteryx rugulosa	CROTR111-19	stream Šumetlica, Psunj Mt	CONT.
	Chaetopteryx rugulosa	CROTR248-19	stream Šumetlica, Psunj Mt	CONT.
	Chaetopteryx rugulosa	HGCAD035-10	Mrzljak spring , Medvednica Mt	CONT.
	Chaetopteryx rugulosa	HGCAD068-10	stream Kraljevec, spring Kraljičin Zdenac, Medvednica Mt	CONT.
	Chaetopteryx rugulosa	HGCAD069-10	stream Bliznec, pilana (sawmill), Medvednica Mt	CONT.
	Chaetopteryx rugulosa	HGCAD070-10	stream Slapnica, upper part, Žumberak Mt	CONT.
	Chaetopteryx rugulosa	HGCAD071-10	Mrzljak (Mrzlak) spring, Medvednica Mt	CONT.
	Chaetopteryx rugulosa	NIPAG002-17	stream Vrklište, Samoborsko gorje Mt	CONT.
	Chaetopteryx schmidi	HGCAD029-10	spring Jankovac (stream, Papuk Mt	CONT.
	Chaetopteryx schmidi	HGCAD054-10	spring Jankovac (stream), Papuk Mt	CONT.
	Chaetopteryx schmidi	HGCAD055-10	spring Jankovac (stream), Papuk Mt	CONT.
	Chaetopteryx schmidi	HGCAD056-10	spring Jankovac (stream), Papuk Mt	CONT.
	Drusus chrysotus	CROAA104-18	river Dobra, spring	ALPI.
	Drusus croaticus	CROAA041-18	river Vitunjčica, spring	ALPI.
	Drusus croaticus	CROAA083-18	spring Keljevac, Keljevo Brdo, Korenica	ALPI.
	Drusus croaticus	CROTR017-19	river Jasenčica, spring Vrelo, Bjelolasica Mt	ALPI.
	Drusus croaticus	CROTR019-19	spring Majerovo vrilo, river Gacka	ALPI.
	Drusus croaticus	CROTR043-19	spring Majerovo vrilo, river Gacka	ALPI.
	Drusus discolor	CROTR020-19	river Čabranka, spring	ALPI.
	Drusus schmidi	CROAA021-18	river Vitunjčica, spring	ALPI.
	Drusus schmidi	CROTR189-19	river Veličanka, upstream from Velika, Papuk Mt	CONT.
	Drusus schmidi	CROTR333-21	stream, Rikino vrelo, Papuk Mt (Kutjevo)	CONT.
	Drusus schmidi	CROTR334-21	stream Dubočanka, Papuk Mt	CONT.
	Drusus schmidi	CROTR335-21	stream Dubočanka, Papuk Mt	CONT.
	Drusus schmidi	CROTR336-21	river Veličanka, upstream from Velika, Papuk Mt	CONT.
	Drusus schmidi	CROTR337-21	stream Kovačica, Papuk Mt	CONT.
	Drusus vespertinus	CROTR275-19	river Una, spring	ALPI.
	Ecclisopteryx asterix	CROTR339-21	stream Šumi, spring, Ivanščica Mt	CONT.
	Ecclisopteryx asterix	CROTR340-21	stream Šumi, spring, Ivanščica Mt	CONT.
	Ecclisopteryx asterix	CROTR341-21	stream Šumi, spring, Ivanščica Mt	CONT.
	Ecclisopteryx ivkae	CROAA106-18	spring Glavaš, river Cetina	MEDI.
	Ecclisopteryx keroveci	CROAA007-18	river Dretulja, Plaški	ALPI.
	Ecclisopteryx keroveci	CROAA059-18	river Veličanka, upstream from Velika, Papuk Mt	CONT.
	Ecclisopteryx keroveci	CROTR041-19	river Kupa, Brod na Kupi	ALPI.
	Ecclisopteryx keroveci	CROTR338-21	river Krka, tributary of the Una river, Begluci, Srb	ALPI.
	Glyphotaelius pellucidus	CROTR005-19	spring, Kamensko (Bijeli Potoci), Lička Plješevica Mt	ALPI.
	Glyphotaelius pellucidus	CROTR027-19	stream Jelenska, Gornja Jelenska	CONT.
	Glyphotaelius pellucidus	CROTR064-19	spring Nela, Civljani (Cetina valley)	MEDI.
	Glyphotaelius pellucidus	CROTR069-19	spring Napojište, NP „Plitvice lakes“	ALPI.
	Glyphotaelius pellucidus	CROTR227-19	stream (spring), Bijela stijena, Banovina	CONT.
	Grammotaulius nigropunctatus	CROTR004-19	spring, Kamensko (Bijeli potoci), Lička Plješevica Mt	ALPI.
	Halesus digitatus	CROAA101-18	spring, river Kutjevačka rijeka	CONT.
	Halesus digitatus	CROTR035-19	spring, river Rječina	ALPI.
	Halesus digitatus	CROTR038-19	river Veličanka, upstream from Velika, Papuk Mt	CONT.
	Halesus digitatus	CROTR042-19	river Rijeka, Bastaji	CONT.
	Halesus digitatus	CROTR066-19	stream Peratovica, Bilogora Mt	CONT.
	Halesus digitatus	CROTR221-19	spring, stream Crna rijeka, NP „Plitvice lakes“	ALPI.
	Halesus digitatus	CROTR277-19	river Bosut, Slatinski Drenovac	CONT.
	Halesus digitatus	NIPM009-17	river Zrmanja, spring	MEDI.
	Halesus tessellatus	CROAA084-18	river Krapina, Krapina Selo	CONT.
	Hydatophylax infumatus	HMKKT037-10	Ogulin (highway exit)	ALPI.
	Ironoquia dubia	CROAA022-18	river Drava, Terezino Polje	CONT.
	Ironoquia dubia	CROAA096-18	stream Peratovica, Bilogora Mt	CONT.
	Limnephilus affinis	CROAA042-18	river Kupa, Brest	CONT.
	Limnephilus affinis	CROTR032-19	lake Ponikve, island Krk	MEDI.
	Limnephilus auricula	CROAA023-18	river Una, Srb	ALPI.
	Limnephilus bipunctatus	CROTR147-19	river Dunav, Zlatna Greda	CONT.
	Limnephilus extricatus	CROTR003-19	river Lika, spring	ALPI.
	Limnephilus flavicornis	CROAA008-18	river Odra, Selce	CONT.
	Limnephilus flavicornis	CROAA009-18	river Kupa, Brest	CONT.
	Limnephilus flavicornis	CROTR073-19	spring Majerovo vrilo, river Gacka	ALPI.
	Limnephilus flavicornis	CROTR391-22	stream Bliznec (middle part), Medvednica Mt	CONT.
	Limnephilus graecus	CROAA047-18	lake Kuti, Badžula	MEDI.
	Limnephilus graecus	CROTR278-19	river Neretva, Opuzen	MEDI.
	Limnephilus griseus	CROAA125-18	river Krapina, Krapina Selo	CONT.
	Limnephilus hirsutus	CROTR029-19	spring Keljevac, Keljevo Brdo, Korenica	ALPI.
	Limnephilus hirsutus	CROTR094-19	spring Ružica, near Ružica grad (old fortress), Papuk Mt	CONT.
	Limnephilus hirsutus	NIPM010-18	stream Vrba, Muć	MEDI.
	Limnephilus ignavus	CROTR040-19	spring Keljevac, Keljevo Brdo, Korenica	ALPI.
	Limnephilus ignavus	CROTR279-19	river Dretulja, Plaški	ALPI.
	Limnephilus lunatus	CROTR009-19	spring Keljevac, Keljevo Brdo, Korenica	ALPI.
	Limnephilus lunatus	CROTR071-19	stream Plitvica, spring, NP „Plitvice lakes“	ALPI.
	Limnephilus lunatus	CROTR233-19	spring, river Grab (Cetina valley)	MEDI.
	Limnephilus marmoratus	CROAA072-18	river Mirna, Livade, Istria	MEDI.
	Limnephilus marmoratus	CROTR096-19	river Krka, dock, on right river bank	MEDI.
	Limnephilus marmoratus	CROTR097-19	river Krka, dock, on right river bank	MEDI.
	Limnephilus marmoratus	CROTR276-19	river Raša, spring Grdak, Istria	MEDI.
	Limnephilus rhombicus	CROAA097-18	river Gacka, Otočac	ALPI.
	Limnephilus rhombicus	CROTR023-19	spring (fountain) Štirovača (stream), Velebit Mt	ALPI.
	Limnephilus rhombicus	CROTR188-19	spring Majerovo vrilo, river Gacka	ALPI.
	Limnephilus rhombicus	CROTR197-19	Baške Oštarije, Velebit Mt	ALPI.
	Limnephilus sparsus	CROTR001-19	river Lika, spring	ALPI.
	Limnephilus sparsus	CROTR025-19	river Dretulja, Plaški	ALPI.
	Limnephilus vittatus	CROTR006-19	spring Keljevac, Keljevo Brdo, Korenica	ALPI.
	Mesophylax aspersus	CROTR083-19	spring Špilja, Rabac, Istria	MEDI.
	Mesophylax aspersus	CROTR281-19	spring Špilja, Rabac, Istria	MEDI.
	Potamophylax cingulatus alpinus	CROAA087-18	stream Šumi, spring, Ivanščica Mt	CONT.
	Potamophylax latipennis	CROAA027-18	river Una, spring	ALPI.
	Potamophylax latipennis	CROAA028-18	river Dretulja, Plaški	ALPI.
	Potamophylax latipennis	CROAA078-18	river Zrmanja, spring	MEDI.
	Potamophylax latipennis	CROAA079-18	spring, river Rječina	ALPI.
	Potamophylax latipennis	CROTR207-19	river Rijeka, Bastaji	CONT.
	Potamophylax luctuosus	CROAA113-18	spring, river Kutjevačka rijeka	CONT.
	Potamophylax luctuosus	CROTR282-19	river Kupa, Pribanjci	CONT.
	Potamophylax nigricornis	CROTR022-19	spring, river Kutjevačka rijeka	CONT.
	Potamophylax pallidus	CROAA114-18	stream Rakova noga, Medvednica Mt	CONT.
	Potamophylax pallidus	CROTR136-19	spring Napojište, NP „Plitvice lakes“	ALPI.
	Potamophylax pallidus	CROTR171-19	spring, stream Crna rijeka, NP „Plitvice lakes“	ALPI.
	Potamophylax pallidus	CROTR193-19	spring Napojište, NP „Plitvice lakes“	ALPI.
	Potamophylax rotundipennis	CROAA016-18	river Sava, Drenje Brdovečko	CONT.
	Potamophylax rotundipennis	CROTR186-19	lake Gavanovac, NP „Plitvice lakes“	ALPI.
	Rhadicoleptus alpestris	CROTR012-19	stream Peratovica, Bilogora Mt	CONT.
	Rhadicoleptus alpestris	CROTR280-19	stream Peratovica, Bilogora Mt	CONT.
	Rhadicoleptus alpestris	CROTR283-19	stream Peratovica, Bilogora Mt	CONT.
	Rhadicoleptus alpestris	CROTR284-19	stream Peratovica, Bilogora Mt	CONT.
	Stenophylax fissus	CROTR045-19	pit (jama) Mokre noge, Biokovo Mt	MEDI.
	Stenophylax fissus	CROTR050-19	pit (jama) Mokre noge, Biokovo Mt	MEDI.
	Stenophylax lateralis	CROTR002-19	river Lika, spring	ALPI.
	Stenophylax lateralis	CROTR021-19	stream Peratovica, Bilogora Mt	CONT.
	Stenophylax lateralis	CROTR154-19	river Lika, spring	ALPI.
	Stenophylax lateralis	HMKKT035-10	Ogulin (highway exit)	ALPI.
	Stenophylax lateralis	HMKKT306-10	Ogulin (highway exit)	ALPI.
	Stenophylax lateralis	HMKKT307-10	Ogulin (highway exit)	ALPI.
	Stenophylax lateralis	NIPM005-17	river Dretulja, Plaški	ALPI
	Stenophylax mitis	CROAA075-18	river Zrmanja, spring	MEDI.
	Stenophylax mitis	CROTR013-19	Beli, island Cres	MEDI.
	Stenophylax nycterobius	CROTR055-19	pit (jama) pod Sv. Jurom, Biokovo Mt	MEDI.
	Stenophylax nycterobius	CROTR016-19	spring Keljevac, Keljevo Brdo, Korenica	ALPI.
	Stenophylax nycterobius	CROTR044-19	pit (jama) pod Sv. Jurom, Biokovo Mt	MEDI.
	Stenophylax nycterobius	CROTR051-19	pit (jama) Amfora, Biokovo Mt	MEDI
	Stenophylax nycterobius	CROTR174-19	cave (pećina), Velika Ćulumova pećina, Kijevo	MEDI.
	Stenophylax nycterobius	NIPM003-17	river Zrmanja, spring	MEDI.
	Stenophylax nycterobius	NIPM006-17	river Krupa, Monastery	MEDI.
	Stenophylax permistus	CROAA065-18	river Una, spring	ALPI.
	Stenophylax permistus	CROTR048-19	spring Keljevac, Keljevo Brdo, Korenica	ALPI.
	Stenophylax permistus	CROTR054-19	Jama Vjetrova pit, Crnopac, Velebit Mt	ALPI.
	Stenophylax permistus	CROTR107-19	pit (jama) Bukovac vrata, Lokve	ALPI.
	Stenophyalx sequax	CROTR226-19	lake Kozjak, NP „Plitvice lakes“	ALPI.
	Stenophyalx sequax	CROTR239-19	lake Kozjak, NP „Plitvice lakes“	ALPI.
	Stenophyalx sequax	NIPM004-17	river Una, spring	ALPI.
	Stenophyalx sequax	NIPM007-17	spring Marušići, Istria	MEDI.
	Stenophylax testaceus	CROTR026-19	river Lika, Bilaj	ALPI.
	Stenophylax testaceus	CROTR028-19	spring Majerovo vrilo, river Gacka	ALPI.
	Stenophylax testaceus	CROTR098-19	pit (jama) Nova velika, Biokovo Mt	MEDI.
	Stenophylax testaceus	NIPM008-17	river Lika, Bilaj	ALPI.
	Stenophylax vibex	CROTR285-19	river Mirna, Kotli, Istria	MEDI.
	Stenophylax wageneri	NIPM001-17	stream, Palje Brdo, Konavle	MEDI.
	Stenophylax wageneri	NIPM002-17	spring, Vodovađa (Vataji), Konavle	MEDI.
Odontoceridae	Odontocerum albicorne	CROAA128-18	river Dretulja, Plaški	ALPI.
	Odontocerum albicorne	CROTR047-19	spring Rudnica, stream (Ožanići)	CONT.
	Odontocerum albicorne	CROTR289-19	river Kupa, Brod na Kupi	ALPI.
	Odontocerum albicorne	CROTR373-21	river Ljuta, upper part, Konavle	MEDI.
	Odontocerum albicorne	CROTR374-21	spring, Vodovađa (Vataji), Konavle	MEDI.
Phryganeidae	Agrypnia varia	CROAA013-18	river Mura, Goričan	CONT.
	Agrypnia varia	CROTR078-19	river Dobra, Trošmarija	ALPI.
	Agrypnia varia	CROTR240-19	lake Kozjak, NP „Plitvice lakes“	ALPI.
	Oligostomis reticulata	CROTR331-21	stream Kikovac, Sibinj	CONT.
	Oligostomis reticulata	CROTR332-21	stream Kikovac, Sibinj	CONT.
	Oligostomis reticulata	CROTR342-21	stream Ribnjačica, Ribnjačka, Bilogora Mt	CONT.
	Oligostomis reticulata	CROTR343-21	stream Ribnjačica, Ribnjačka, Bilogora Mt	CONT.
	Oligostomis reticulata	CROTR344-21	stream Ribnjačica, Ribnjačka, Bilogora Mt	CONT.
	Oligostomis reticulata	CROTR345-21	stream Rašenički, Gornja Rašenica, Bilogora Mt	CONT.
	Oligostomis reticulata	CROTR346-21	Jasenak, Bjelolasica Mt	ALPI.
	Phryganea grandis	CROAA026-18	river Drava, Gornji Hraščan	CONT.
	Phryganea grandis	CROAA134-18	river Dunav, Zlatna Greda	CONT.
	Trichostegia minor	CROAA133-18	spring Majerovo vrilo, river Gacka	ALPI.
Rhyacophilidae	Rhyacophila aurata	CROAA032-18	river Kupa, Brod na Kupi	ALPI.
	Rhyacophila aurata	CROTR145-19	river Mrežnica, Belavići	CONT.
	Rhyacophila balcanica	CROTR256-19	river Una, spring	ALPI.
	Rhyacophila balcanica	HMTRI031-08	river Krka, spring	MEDI.
	Rhyacophila cabrankensis	CROAA089-18	river Čabranka, spring	ALPI.
	Rhyacophila delici	CROTR116-19	river Mrežnica, Belavići	CONT.
	Rhyacophila delici	CROTR264-19	Spring Zeleni Vir	ALPI.
	Rhyacophila delici	GBMND8197-21	channel Brkljača, Sinjsko polje-valley, (Cetina valley)	MEDI.
	Rhyacophila delici	GBMND8198-21	river Krka, Roški slap	MEDI
	Rhyacophila delici	GBMND8199-21	river Krka, Roški slap	MEDI.
	Rhyacophila delici	GBMND8200-21	spring Nela, Civljani (Cetina valley)	MEDI
	Rhyacophila delici	GBMND8201-21	spring Vukovića vrilo (Cetina valley)	MEDI.
	Rhyacophila delici	GBMND8202-21	spring Vukovića vrilo (Cetina valley)	MEDI.
	Rhyacophila delici	GBMND8203-21	river Butišnica, Golubić	MEDI.
	Rhyacophila delici	GBMND8204-21	river Suvaja, Brušane	ALPI.
	Rhyacophila delici	GBMND8205-21	spring Tonkovića vrilo, river Gacka, Otočac	ALPI.
	Rhyacophila delici	GBMND8206-21	spring Tonkovića vrilo, river Gacka, Otočac	ALPI.
	Rhyacophila delici	GBMND8207-21	spring, Bijela rijeka, NP „Plitvice lakes"	ALPI.
	Rhyacophila delici	GBMND8208-21	river Dretulja, spring	ALPI.
	Rhyacophila delici	GBMND8209-21	river Dretulja, spring	ALPI.
	Rhyacophila delici	GBMND8210-21	river Čabranka, spring	ALPI.
	Rhyacophila delici	GBMND8211-21	river Čabranka, spring	ALPI.
	Rhyacophila delici	GBMND8212-21	river Čabranka, spring	ALPI.
	Rhyacophila delici	GBMND8213-21	river Čabranka, spring	ALPI.
	Rhyacophila dorsalis persimilis	CROAA033-18	river Kupa, Brod na Kupi	ALPI.
	Rhyacophila dorsalis persimilis	CROAA034-18	river Kupa, Pribanjci	ALPI.
	Rhyacophila dorsalis persimilis	CROAA060-18	river Čabranka, spring	ALPI.
	Rhyacophila dorsalis persimilis	CROAA131-18	river Petrinjčica, Hrvatski Čuntić (DIC)	CONT.
	Rhyacophila dorsalis persimilis	CROTR198-19	spring (fountain) Marića točak, Hrvatski Čuntić	CONT.
	Rhyacophila dorsalis persimilis	CROTR258-19	river Sunja (bridge), Kukuruzari	CONT.
	Rhyacophila dorsalis persimilis	CROTR263-19	river Mrežnica, Belavići	CONT.
	Rhyacophila dorsalis plitvicensis	CROTR259-19	Labudovac, tuffa barrier, NP „Plitvice lakes“	ALPI.
	Rhyacophila dorsalis plitvicensis	CROTR260-19	lake Gavanovac, NP „Plitvice lakes“	ALPI.
	Rhyacophila dorsalis plitvicensis	CROTR261-19	Labudovac, tuffa barrier, NP „Plitvice lakes“	ALPI.
	Rhyacophila dorsalis plitvicensis	CROTR262-19	Labudovac, tuffa barrier, NP „Plitvice lakes“	ALPI.
	Rhyacophila fasciata	GBMND8225-21	river Kutjevačka rijeka, upper part	CONT.
	Rhyacophila fasciata	GBMND8226-21	river Kutjevačka rijeka, upper part	CONT.
	Rhyacophila hirticornis	CROTR265-19	stream Šumi, spring, Ivanščica Mt	CONT.
	Rhyacophila hirticornis	CROTR394-22	stream Bliznec (middle part), Medvednica Mt	CONT.
	Rhyacophila hirticornis	CROTR400-22	stream Bliznec (middle part), Medvednica Mt	CONT.
	Rhyacophila laevis	CROTR266-19	stream Šumi, spring, Ivanščica Mt	CONT.
	Rhyacophila loxias	CROTR257-19	river Sutla, Zelenjak, Kumrovec	CONT.
	Rhyacophila loxias	CROTR267-19	river Veličanka, upstream from Velika, Papuk Mt	CONT.
	Rhyacophila palmeni	CROAA030-18	river Kupa, Pribanjci	CONT.
	Rhyacophila polonica	CROAA090-18	spring Zeleni vir	ALPI.
	Rhyacophila polonica	CROTR058-19	spring Jankovac (stream), Papuk Mt	CONT.
	Rhyacophila schmidinarica	CROTR007-19	river Jasenčica, spring Vrelo, Bjelolasica M	ALPI.
	Rhyacophila schmidinarica	CROTR070-19	spring Napojište, NP „Plitvička jezera“	ALPI.
	Rhyacophila schmidinarica	CROTR084-19	spring Napojište, NP „Plitvička jezera“	ALPI.
	Rhyacophila torrentium	CROAA018-18	spring Zeleni Vir	ALPI
	Rhyacophila tristis	CROAA098-18	spring, Vodovađa (Vataji), Konavle	MEDI.
	Rhyacophila tristis	CROTR011-19	spring, Vodovađa (Vataji), Konavle	MEDI.
	Rhyacophila tristis	CROTR018-19	spring Škodinovac, Bastaji	CONT.
	Rhyacophila tristis	CROTR031-19	spring, Vodovađa (Vataji), Konavle	MEDI
	Rhyacophila tristis	CROTR236-19	Labudovac, tuffa barier, NP „Plitvice lakes“	ALPI.
	Rhyacophila tristis	CROTR250-19	Labudovac, tuffa barier, NP „Plitvice lakes“	ALPI.
	Rhyacophila vulgaris	CROAA031-18	river Kupčina, upper part (spring), Žumberak Mt	CONT.
Sericostomatidae	Sericostoma flavicorne	CROAA058-18	river Krupa, Monastery	MEDI.
	Sericostoma flavicorne	CROAA062-18	river Tounjčica, spring	ALPI.
	Sericostoma flavicorne	CROAA115-18	river Pakra, Kusonje	CONT.
	Sericostoma flavicorne	CROTR372-21	spring, Vodovađa (Vataji), Konavle	MEDI.
	Sericostoma flavicorne	SERIC230-17	river Ruda, upper part, (Cetina valley)	MEDI.
	Sericostoma flavicorne	SERIC231-17	river Ruda, upper part, (Cetina valley)	MEDI.
	Sericostoma flavicorne	SERIC232-17	river Ruda, upper part, (Cetina valley)	MEDI.
	Sericostoma flavicorne	SERIC233-17	river Ruda, upper part, (Cetina valley)	MEDI.
	Sericostoma flavicorne	SERIC234-17	river Ruda, upper part, (Cetina valley)	MEDI.
	Sericostoma flavicorne	SERIC235-17	river Ruda, upper part, (Cetina valley)	MEDI.
	Sericostoma flavicorne	SERIC236-17	river Ruda, upper part, (Cetina valley)	MEDI.
	Sericostoma flavicorne	SERIC237-17	river Ruda, upper part, (Cetina valley)	MEDI.
	Sericostoma flavicorne	SERIC238-17	river Ruda, upper part, (Cetina valley)	MEDI.
	Sericostoma flavicorne	SERIC239-17	river Ruda, upper part, (Cetina valley)	MEDI.
	Sericostoma flavicorne	SERIC240-17	river Ruda, upper part, (Cetina valley)	MEDI.
	Sericostoma flavicorne	SERIC241-17	river Ruda, upper part, (Cetina valley)	MEDI.
	Sericostoma flavicorne	SERIC242-17	river Ruda, upper part, (Cetina valley)	MEDI.
	Sericostoma flavicorne	SERIC243-17	river Ruda, upper part, (Cetina valley)	MEDI.
	Sericostoma flavicorne	SERIC244-17	river Ruda, upper part, (Cetina valley)	MEDI.
	Sericostoma flavicorne	SERIC245-17	river Ruda, upper part, (Cetina valley)	MEDI.
	Sericostoma flavicorne	SERIC246-17	river Ruda, upper part, (Cetina valley)	MEDI.
	Sericostoma flavicorne	SERIC247-17	river Ruda, upper part, (Cetina valley)	MEDI.
	Sericostoma flavicorne	SERIC248-17	river Krka, Pliskovo (Biskupija), Knin	MEDI.
	Sericostoma flavicorne	SERIC249-17	river Krka, Pliskovo (Biskupija), Knin	MEDI.
	Sericostoma flavicorne	SERIC250-17	river Krka, Pliskovo (Biskupija), Knin	MEDI.
	Sericostoma flavicorne	SERIC251-17	river Krka, Pliskovo (Biskupija), Knin	MEDI.
	Sericostoma flavicorne	SERIC252-17	river Krka, Pliskovo (Biskupija), Knin	MEDI.
	Sericostoma flavicorne	SERIC253-17	river Krka, Pliskovo (Biskupija), Knin	MEDI.
	Sericostoma flavicorne	SERIC254-17	river Krka, Pliskovo (Biskupija), Knin	MEDI.
	Sericostoma flavicorne	SERIC255-17	river Krka, Pliskovo (Biskupija), Knin	MEDI.
	Sericostoma flavicorne	SERIC256-17	river Krka, Pliskovo (Biskupija), Knin	MEDI.
	Sericostoma flavicorne	SERIC257-17	river Krka, Pliskovo (Biskupija), Knin	MEDI.
